# Supplementary material for: Low Expression of Mitofusin 1 Gene Leads to Mitochondrial Dysfunction and Embryonic Genome Activation Failure in Ovine-Bovine Inter-Species Cloned Embryos
Source: Int J Mol Sci. 2022 Sep 4;23(17):10145. doi: 10.3390/ijms231710145 (PMC9456037; doi:10.3390/ijms231710145)
Supplement: Supplementary file 1 [file ijms-23-10145-s001.zip]

Archive with 1 entries (1 files):
- ijms-1816808-supplementary.pdf
